# Supplementary material for: Spent Coffee Grounds as an Adsorbent Material for Metal Ions
Source: Materials (Basel). 2026 Apr 23;19(9):1720. doi: 10.3390/ma19091720 (PMC13165226; doi:10.3390/ma19091720)
Supplement: Supplementary file 1 [file materials-19-01720-s001.zip]

Archive with 1 entries (1 files):
- materials-4254945-supplementary.pdf
